# Supplementary material for: Polymeric Hydrogels for Intervertebral Disc Replacement/Integration: Playing with the Chemical Composition for Tuning Shear Behavior and Hydrophilicity
Source: Gels. 2023 Nov 17;9(11):912. doi: 10.3390/gels9110912 (PMC10671477; doi:10.3390/gels9110912)
Supplement: Supplementary file 1 [file gels-09-00912-s001.zip]

Archive with 1 entries (1 files):
- gels-2700455-supplementary.pdf
